# Supplementary material for: Coupled Hybrid Continuum-Discrete Model of Tumor Angiogenesis and Growth
Source: PLoS One. 2016 Oct 4;11(10):e0163173. doi: 10.1371/journal.pone.0163173 (PMC5049767; doi:10.1371/journal.pone.0163173)
Supplement: S1 File — (M) [file pone.0163173.s001.m]

clear all;
%I. Define variales
n=zeros(201,201);     %Tumor cells
quiet=zeros(201,201); %Quiescent cells?
chosen=zeros(201,201);
f=zeros(201,201);     %ECM
newf1=zeros(201,201); 
m=zeros(201,201);     %MDE
newm1=zeros(201,201);
newm2=zeros(201,201);
c=zeros(201,201);     %Oxygen
newc1=zeros(201,201);
newc2=zeros(201,201);
rho=zeros(201,201);     
omega=zeros(201,201);
kappa=zeros(201,201);
Ai=zeros(201,201);    
age=zeros(201,201);   %Cells' age
agelv=zeros(201,201); 
sc=zeros(201,201);    
dead=zeros(201,201);
deadage=zeros(201,201);
num=100;
blood=zeros(201,201); %Blood points
bloodage=zeros(201,201);
taf=zeros(201,201);   %TAF
newtaf1=zeros(201,201);
newtaf2=zeros(201,201);
temp=0;
num0=zeros(1,400);
num1=zeros(1,400);
num2=zeros(1,400);
num3=zeros(1,400);
bloodnum=zeros(1,400);
r=zeros(1,400);
k=1;

%II. Initial conditions
deltat=0.002;
deltax=0.005;
step=35000;
dn=0.000005;
dm=0.000005;
dc=0.0005;
dccell=0.00025;
rhostd=0.0001;
eta=50;
kappastd=1;
sigma=0;
nu=0;
omegastd=0.6;
phi=0.05;
dnp=0.002;
chi=0.20;
alpha=0.6;
dtaf=0.000005;
beta=0.025;
gamma=0.01;
for x=1:201
    for y=1:201
        if x>=97 && x<=105 && y>=97 && y<=105
            n(x,y)=1;
            age(x,y)=floor(1+rand(1)*500);
            agelv(x,y)=500;
            Ai(x,y)=3;
        else
            n(x,y)=0;
        end
        c(x,y)=1;
        f(x,y)=rand(1);
        m(x,y)=0;
        rho(x,y)=rhostd;
        kappa(x,y)=kappastd;
        omega(x,y)=omegastd;
    end
end

%III. Simulation
for st=1:step
    st
tempx=0;
tempy=0;
tempn=0;
tempr=0;
for x=1:201
    for y=1:201
        if n(x,y)==1
            tempx=tempx+x;
            tempy=tempy+y;
            tempn=tempn+1;
        end
        if dead(x,y)==1
            tempr=tempr+1;
        end
    end
end
tempx=tempx/tempn;
tempy=tempy/tempn;
tempr=sqrt((tempn+tempr)/pi());
%1. Oxygen
for x=1:201
    for y=1:201
        if n(x,y)==0
            sc(x,y)=dc*deltat/deltax/deltax;
        else
            sc(x,y)=dccell*deltat/deltax/deltax;
        end
    end
end
newc1(1,:)=(1-0.5*sc(1,:)-0.5*sc(1+1,:)).*c(1,:)+(sc(1,:)+sc(1+1,:))/2.*c(1+1,:);
for x=2:200
    newc1(x,:)=(sc(x,:)+sc(x-1,:))/2.*c(x-1,:)+(1-sc(x,:)-sc(x-1,:)/2-sc(x+1,:)/2).*c(x,:)+(sc(x,:)+sc(x+1,:))/2.*c(x+1,:);
end
newc1(201,:)=(sc(201,:)+sc(201-1,:))/2.*c(201-1,:)+(1-0.5*sc(201,:)-0.5*sc(200,:)).*c(201,:);
newc2(:,1)=(1-0.5*sc(:,1)-0.5*sc(:,1+1)).*newc1(:,1)+(sc(:,1)+sc(:,1+1))/2.*newc1(:,1+1);
for y=2:200
    newc2(:,y)=(sc(:,y)+sc(:,y-1))/2.*newc1(:,y-1)+(1-sc(:,y)-sc(:,y-1)/2-sc(:,y+1)/2).*newc1(:,y)+(sc(:,y)+sc(:,y+1))/2.*newc1(:,y+1);
end
newc2(:,201)=(sc(:,201)+sc(:,201-1))/2.*newc1(:,201-1)+(1-0.5*sc(:,201)-0.5*sc(:,200)).*newc1(:,201);
for x=1:201
    for y=1:201
        if quiet(x,y)==0
           newc1(x,y)=newc2(x,y)+(nu*f(x,y)-omega(x,y)*n(x,y)-phi*c(x,y))*deltat;
        else
           newc1(x,y)=newc2(x,y)+(nu*f(x,y)-0.5*omega(x,y)*n(x,y)-phi*c(x,y))*deltat; 
        end
    end
end
%2. MDE
sm=dm*deltat/deltax/deltax;
newm1(1,:)=(1-sm)*m(1,:)+sm*m(1+1,:);
for x=2:200
    newm1(x,:)=sm*m(x-1,:)+(1-2*sm)*m(x,:)+sm*m(x+1,:);
end
newm1(201,:)=sm*m(201-1,:)+(1-sm)*m(201,:);
newm2(:,1)=(1-sm)*newm1(:,1)+sm*newm1(:,1+1);
for y=2:200
    newm2(:,y)=sm*newm1(:,y-1)+(1-2*sm)*newm1(:,y)+sm*newm1(:,y+1);
end
newm2(:,201)=sm*newm1(:,201-1)+(1-sm)*newm1(:,201);
for x=1:201
    for y=1:201
        newm1(x,y)=newm2(x,y)+(kappa(x,y)*n(x,y)-sigma*m(x,y))*deltat;
    end
end
%3. ECM
for x=1:201
    for y=1:201
        newf1(x,y)=f(x,y)-eta*m(x,y)*f(x,y)*deltat;
    end
end
%4. TAF
staf=dtaf*deltat/deltax/deltax;
newstaf1(1,:)=(1-staf)*taf(1,:)+staf*taf(1+1,:);
for x=2:200
    newtaf1(x,:)=staf*taf(x-1,:)+(1-2*staf)*taf(x,:)+staf*taf(x+1,:);
end
newtaf1(201,:)=staf*taf(201-1,:)+(1-staf)*taf(201,:);
newtaf2(:,1)=(1-staf)*newtaf1(:,1)+staf*newtaf1(:,1+1);
for y=2:200
    newtaf2(:,y)=staf*newtaf1(:,y-1)+(1-2*staf)*newtaf1(:,y)+staf*newtaf1(:,y+1);
end
newtaf2(:,201)=staf*newtaf1(:,201-1)+(1-staf)*newtaf1(:,201);
for x=1:201
    for y=1:201
           if n(x,y)==0 || c(x,y)>=0.4
               xsbeta=0;
           else
               xsbeta=exp(c(x,y)-0.1);
           end
           newtaf1(x,y)=newtaf2(x,y)+(xsbeta*beta*n(x,y)-gamma*taf(x,y))*deltat;
    end
end
%5. Update microenvironment
for x=1:201
    for y=1:201
        if newc1(x,y)>1
            c(x,y)=1;
        else
            c(x,y)=newc1(x,y);
        end
        if newm1(x,y)>1
            m(x,y)=1;
        else
            m(x,y)=newm1(x,y);
        end
        if newtaf1(x,y)>1
            taf(x,y)=1;
        else
            taf(x,y)=newtaf1(x,y);
        end
    end
end
f=newf1;
%6. Oxygen source
for x=1:201
    for y=1:201
        if blood(x,y)==1
           c(x,y)=1;
        end
    end
end
%7. Update cells activity
for x=1:201
    for y=1:201
        if n(x,y)==1
           rho(x,y)=(3*c(x,y)+0.7)*rhostd;
           omega(x,y)=(3*c(x,y)+0.7)*omegastd;
           kappa(x,y)=(3*c(x,y)+0.7)*kappastd;
           agelv(x,y)=(-0.55*c(x,y)+1.055)*500;
           if c(x,y)<0.4
               Ai(x,y)=3;
           else
               if c(x,y)<0.7
                   Ai(x,y)=2;
               else
                   Ai(x,y)=1;
               end
           end
        end
    end
end
%8. Update tumor cells
chosen=zeros(201,201);
for x=2:200
    for y=2:200
        if dead(x,y)==1
            deadage(x,y)=deadage(x,y)+1;
            if deadage(x,y)==200
                if c(x,y)>=0.11
                   dead(x,y)=0;
                   deadage(x,y)=0;
                else
                   dead(x,y)=1;
                   deadage(x,y)=200;
                end
            end
        end
        if n(x,y)==1 && chosen(x,y)==0
            chosen(x,y)=1;
            if c(x,y)<0.1
                n(x,y)=0;
                dead(x,y)=1;
                deadage(x,y)=1;
            else
                if quiet(x,y)==0
                   age(x,y)=age(x,y)+1;
                end 
                if age(x,y)>=agelv(x,y)
                    if n(x+1,y)==0 || n(x-1,y)==0 || n(x,y+1)==0 || n(x,y-1)==0
                        quiet(x,y)=0;
                        key=floor(rand(1)*4);
                        switch key
                            case 0
                                if n(x+1,y)==0
                                    n(x+1,y)=1;
                                    dead(x+1,y)=0;
                                    age(x+1,y)=1;
                                    quiet(x+1,y)=0;
                                    chosen(x+1,y)=1;
                                    key=-1;
                                end
                            case 1
                                if n(x-1,y)==0
                                    n(x-1,y)=1;
                                    dead(x-1,y)=0;
                                    age(x-1,y)=1;
                                    quiet(x-1,y)=0;
                                    chosen(x-1,y)=1;
                                    key=-1;                                    
                                end
                            case 2
                                if n(x,y+1)==0
                                    n(x,y+1)=1;
                                    dead(x,y+1)=0;
                                    age(x,y+1)=1;  
                                    quiet(x,y+1)=0;
                                    chosen(x,y+1)=1;
                                    key=-1;                                    
                                end
                            case 3
                                if n(x,y-1)==0
                                    n(x,y-1)=1;
                                    dead(x,y-1)=0;
                                    age(x,y-1)=1;
                                    quiet(x,y-1)=0;
                                    chosen(x,y-1)=1;
                                    key=-1;                                    
                                end
                        end
                        if key==-1
                           key=rand(1);
                           if key>0.1
                              n(x,y)=0;
                           end
                        end                        
                     else
                        quiet(x,y)=1;
                     end
                end
             end
        end
    end
end
chosen=zeros(201,201);
for x=2:200
    for y=2:200
        if n(x,y)==1 && chosen(x,y)==0 && n(x+1,y)+n(x-1,y)+n(x,y+1)+n(x,y-1)>=Ai(x,y)
            P0=1-4*deltat*dn/deltax/deltax-deltat*rho(x,y)/deltax/deltax*(f(x+1,y)+f(x-1,y)+f(x,y+1)+f(x,y-1)-4*f(x,y));
            P1=deltat*dn/deltax/deltax-deltat*rho(x,y)/4/deltax/deltax*(f(x+1,y)-f(x-1,y));
            P2=deltat*dn/deltax/deltax+deltat*rho(x,y)/4/deltax/deltax*(f(x+1,y)-f(x-1,y));
            P3=deltat*dn/deltax/deltax-deltat*rho(x,y)/4/deltax/deltax*(f(x,y+1)-f(x,y-1));
            P4=deltat*dn/deltax/deltax+deltat*rho(x,y)/4/deltax/deltax*(f(x,y+1)-f(x,y-1));
            if P0<0
                P0=0;
            end
            if P1<0
                P1=0;
            end
            if P2<0
                P2=0;
            end
            if P3<0
                P3=0;
            end
            if P4<0
                P4=0;
            end
            PP0=P0;
            PP1=P0+P1;
            PP2=P0+P1+P2;
            PP3=P0+P1+P2+P3;
            PP4=P0+P1+P2+P3+P4;
            key=rand(1)*PP4;
            if key<PP0    
                chosen(x,y)=1;
            elseif key<PP1
                if n(x-1,y)==0
                n(x-1,y)=n(x,y);
                dead(x-1,y)=0;
                age(x-1,y)=age(x,y);
                quiet(x-1,y)=quiet(x,y);
                chosen(x-1,y)=1;
                n(x,y)=0;
                end
            elseif key<PP2
                if n(x+1,y)==0
                n(x+1,y)=n(x,y);
                dead(x+1,y)=0;
                age(x+1,y)=age(x,y);
                quiet(x+1,y)=quiet(x,y);
                chosen(x+1,y)=1;
                n(x,y)=0;
                end
            elseif key<PP3
                if n(x,y-1)==0
                n(x,y-1)=n(x,y);
                dead(x,y-1)=0;
                age(x,y-1)=age(x,y);
                quiet(x,y-1)=quiet(x,y);
                chosen(x,y-1)=1;
                n(x,y)=0;    
                end
            else
                if n(x,y+1)==0
                n(x,y+1)=n(x,y);
                dead(x,y+1)=0;
                age(x,y+1)=age(x,y);
                quiet(x,y+1)=quiet(x,y);
                chosen(x,y+1)=1;
                n(x,y)=0; 
                end
            end
        end

    end
end
%9. Update blood points and save data
if num==500
    blood=zeros(201,201);
    num=1;
    for x=1:201
        for y=1:201
            templbr=sqrt((x-tempx)^2+(y-tempy)^2)/tempr;
            if templbr>0.5
                neipi=1;
            else
                neipi=0;
            end
            if blood(x,y)==0 && rand(1)*1<1*taf(x,y)*neipi
                    blood(x,y)=1;
                    bloodage(x,y)=0;
            end
            if blood(x,y)==1
                bloodnum(1,k)=bloodnum(1,k)+1;
            end
            if n(x,y)==1
                num0(1,k)=num0(1,k)+1;
                switch quiet(x,y)
                       case 1
                            num3(1,k)=num3(1,k)+1;
                       case 0
                            num2(1,k)=num2(1,k)+1;
                end
            else
                if dead(x,y)==1
                    num1(1,k)=num1(1,k)+1;
                end
            end
            
        end
    end
    r(1,k)=sqrt((num0(1,k))/pi());
    k=k+1;
else
    num=num+1;
end
end
